# Supplementary material for: Controlling the behaviour of Drosophila melanogaster via smartphone optogenetics
Source: Sci Rep. 2020 Oct 19;10:17614. doi: 10.1038/s41598-020-74448-4 (PMC7572528; doi:10.1038/s41598-020-74448-4)
Supplement: Supplementary file 1 — Supplementary Data [file 41598_2020_74448_MOESM1_ESM.xlsx]

## Sheet: 1a
Wavelength	Honor 8				Activation spectra
(nm)	White	Red	Green	Blue	CsChrimson	ChR2-XXL	GtACR1	GtACR2
400.296	0.00454	0.00377	0.0039	0.00413	0.14954	0.40444	0.25059	0.39468
400.887	0.00432	0.00345	0.00352	0.00393	0.15016	0.41331	0.25177	0.40032
401.478	0.00406	0.00329	0.00335	0.00385	0.15078	0.42217	0.25296	0.40596
402.069	0.00442	0.00346	0.00366	0.00406	0.1514	0.43104	0.25414	0.41161
402.66	0.00483	0.00393	0.0039	0.00442	0.15202	0.4399	0.25532	0.41725
403.251	0.00398	0.00317	0.00322	0.00353	0.15264	0.44876	0.2565	0.42289
403.842	0.00432	0.00333	0.00334	0.00381	0.1532	0.45763	0.25768	0.42853
404.433	0.00438	0.00359	0.00353	0.00401	0.15369	0.46649	0.25887	0.43418
405.024	0.00438	0.00326	0.00355	0.00397	0.15418	0.47536	0.26005	0.43982
405.615	0.00457	0.00358	0.00388	0.00434	0.15467	0.48423	0.26123	0.44519
406.206	0.00431	0.00339	0.00361	0.00405	0.15516	0.49309	0.26241	0.44971
406.797	0.00427	0.00321	0.00336	0.00387	0.15565	0.50196	0.26359	0.45422
407.388	0.00415	0.00329	0.00334	0.00401	0.15614	0.51082	0.26478	0.45874
407.979	0.0051	0.00381	0.00396	0.0048	0.15663	0.51968	0.26596	0.46325
408.57	0.00476	0.00352	0.00358	0.00428	0.15712	0.52855	0.26714	0.46777
409.16	0.00516	0.00362	0.00384	0.0046	0.15761	0.5374	0.26832	0.47228
409.751	0.00463	0.00306	0.00326	0.00402	0.1581	0.54626	0.2695	0.47679
410.342	0.00561	0.004	0.00395	0.00508	0.15859	0.55513	0.27068	0.48206
410.932	0.00508	0.00356	0.00355	0.0046	0.15908	0.56398	0.27186	0.48809
411.523	0.00525	0.00337	0.00366	0.00473	0.15957	0.57285	0.27305	0.49412
412.114	0.00504	0.00308	0.00339	0.00463	0.16006	0.58171	0.27423	0.50016
412.704	0.00559	0.00347	0.00374	0.00529	0.16055	0.59056	0.27541	0.50619
413.295	0.00605	0.0036	0.00388	0.00545	0.16104	0.59943	0.27659	0.51223
413.885	0.00678	0.00418	0.0041	0.00587	0.16153	0.60828	0.27777	0.51825
414.476	0.00603	0.0033	0.00335	0.00571	0.16202	0.61714	0.27895	0.52316
415.066	0.00729	0.00409	0.00425	0.00711	0.16251	0.62599	0.28013	0.52727
415.657	0.00698	0.00323	0.00345	0.00619	0.163	0.63485	0.28131	0.5314
416.247	0.00802	0.00434	0.00431	0.00746	0.16349	0.64371	0.28249	0.53551
416.838	0.0076	0.00352	0.004	0.00729	0.16398	0.65257	0.28368	0.53964
417.428	0.00816	0.00328	0.00362	0.0071	0.16447	0.66142	0.28486	0.54375
418.018	0.00848	0.00345	0.00362	0.00795	0.16495	0.67027	0.28604	0.54787
418.609	0.0091	0.00344	0.00353	0.00855	0.16544	0.67913	0.28722	0.55199
419.199	0.00984	0.00365	0.00372	0.00909	0.16551	0.68799	0.2884	0.55611
419.789	0.01022	0.00352	0.00365	0.00948	0.1655	0.69683	0.28958	0.56011
420.379	0.01137	0.00379	0.0038	0.0106	0.16549	0.70379	0.29076	0.56403
420.969	0.01197	0.00318	0.00359	0.0109	0.16548	0.70969	0.29194	0.56795
421.559	0.0128	0.00339	0.00346	0.0123	0.16547	0.71559	0.29312	0.57187
422.15	0.014	0.00351	0.00345	0.01318	0.16547	0.7215	0.2943	0.5758
422.74	0.01605	0.00353	0.0038	0.01483	0.16546	0.7274	0.29548	0.57972
423.33	0.01728	0.00355	0.00373	0.01611	0.16545	0.7333	0.29666	0.58365
423.92	0.0194	0.00378	0.00386	0.01876	0.16544	0.7392	0.29784	0.58757
424.51	0.02157	0.00364	0.00353	0.02024	0.16543	0.7451	0.29902	0.59149
425.1	0.02402	0.00364	0.0039	0.02311	0.16542	0.751	0.3004	0.59577
425.689	0.02738	0.00338	0.00358	0.02572	0.16542	0.75689	0.30276	0.60182
426.279	0.03046	0.0033	0.00354	0.02796	0.16541	0.76279	0.30512	0.60787
426.869	0.03384	0.00367	0.00381	0.03226	0.1654	0.76869	0.30748	0.61392
427.459	0.03694	0.00357	0.00347	0.0354	0.16539	0.77459	0.30984	0.61998
428.049	0.04127	0.00351	0.00356	0.03854	0.16538	0.78049	0.3122	0.62603
428.638	0.04524	0.00368	0.00381	0.04262	0.16537	0.78638	0.31455	0.63207
429.228	0.04917	0.0035	0.00366	0.04669	0.16537	0.79228	0.31691	0.63812
429.818	0.05321	0.00365	0.00389	0.05116	0.16536	0.79818	0.31927	0.64422
430.408	0.05795	0.0036	0.00366	0.05521	0.16535	0.80204	0.32163	0.65034
430.997	0.06276	0.00358	0.00362	0.05997	0.16534	0.80499	0.32399	0.65645
431.587	0.06842	0.00388	0.00404	0.06507	0.16533	0.80794	0.32635	0.66256
432.176	0.0756	0.00443	0.00483	0.07196	0.16532	0.81088	0.3287	0.66867
432.766	0.08263	0.00406	0.00398	0.07887	0.16532	0.81383	0.33106	0.68018
433.355	0.09037	0.00359	0.00365	0.08669	0.16531	0.81678	0.33342	0.69257
433.945	0.101	0.00412	0.00437	0.0963	0.1653	0.81973	0.33578	0.70499
434.534	0.11305	0.00352	0.00358	0.10708	0.16529	0.82267	0.33814	0.71677
435.124	0.1253	0.00357	0.00383	0.11821	0.16528	0.82562	0.3405	0.728
435.713	0.14178	0.00382	0.00392	0.13307	0.16543	0.82857	0.34285	0.73922
436.302	0.15722	0.00393	0.00377	0.14873	0.1663	0.83151	0.34521	0.75043
436.892	0.17507	0.00399	0.0041	0.16586	0.16717	0.83446	0.34757	0.76071
437.481	0.19438	0.0039	0.00409	0.18515	0.16805	0.83741	0.34992	0.7706
438.07	0.21388	0.00401	0.00413	0.20313	0.16892	0.84035	0.35228	0.78048
438.659	0.23312	0.00387	0.00392	0.22135	0.16979	0.8433	0.35464	0.79025
439.249	0.25192	0.00392	0.00402	0.24198	0.17066	0.84625	0.357	0.79986
439.838	0.26993	0.00409	0.00422	0.25735	0.17153	0.84919	0.35935	0.80944
440.427	0.29013	0.00365	0.00398	0.27664	0.17241	0.85214	0.36171	0.81903
441.016	0.30977	0.00405	0.00429	0.29397	0.17328	0.85508	0.36406	0.82605
441.605	0.3298	0.00403	0.00417	0.31567	0.17415	0.85803	0.36642	0.83128
442.194	0.35174	0.00417	0.00426	0.33696	0.17502	0.86097	0.36878	0.83652
442.783	0.3789	0.00409	0.00437	0.36254	0.17589	0.86392	0.37113	0.84175
443.372	0.40796	0.00405	0.00427	0.38988	0.17676	0.86686	0.37349	0.84698
443.961	0.4434	0.00432	0.00434	0.42396	0.17763	0.86981	0.37584	0.85221
444.55	0.48047	0.00417	0.00443	0.45997	0.17851	0.87275	0.3782	0.85745
445.139	0.52218	0.00429	0.00448	0.50094	0.17938	0.8757	0.38056	0.86268
445.727	0.57044	0.00425	0.00443	0.54522	0.18025	0.87864	0.38291	0.86765
446.316	0.6226	0.00438	0.00449	0.59616	0.18112	0.88158	0.38526	0.86857
446.905	0.67291	0.00498	0.00519	0.64831	0.18199	0.88453	0.38762	0.8695
447.494	0.72049	0.00491	0.00489	0.69099	0.18286	0.88747	0.38998	0.87042
448.082	0.76715	0.00491	0.00506	0.73843	0.18373	0.89041	0.39233	0.87134
448.671	0.80689	0.00473	0.00479	0.77221	0.1846	0.89336	0.39468	0.87227
449.26	0.83821	0.00464	0.0048	0.80435	0.18547	0.8963	0.39704	0.87319
449.848	0.85566	0.00479	0.00504	0.81763	0.18634	0.89924	0.39939	0.87412
450.437	0.86279	0.00471	0.00512	0.82953	0.18852	0.9	0.4035	0.87504
451.025	0.86539	0.00506	0.00534	0.8335	0.1907	0.9	0.4082	0.87597
451.614	0.85986	0.00522	0.00552	0.82741	0.19288	0.9	0.41291	0.87689
452.202	0.85245	0.00484	0.00477	0.82008	0.19506	0.9	0.41762	0.87684
452.791	0.83592	0.00474	0.00502	0.80428	0.19724	0.9	0.42233	0.87628
453.379	0.81593	0.00454	0.00469	0.78733	0.19941	0.9	0.42703	0.87573
453.968	0.79742	0.00471	0.00506	0.76605	0.2016	0.9	0.43174	0.87518
454.556	0.78221	0.00477	0.00525	0.75393	0.20377	0.9	0.43645	0.87463
455.144	0.76177	0.00431	0.00482	0.73424	0.20595	0.9	0.44115	0.87408
455.733	0.7432	0.00457	0.00486	0.71495	0.20813	0.9	0.44586	0.87352
456.321	0.72483	0.00449	0.00511	0.69903	0.21031	0.9	0.45057	0.87297
456.909	0.70399	0.00432	0.00455	0.67662	0.21249	0.9	0.45527	0.87242
457.497	0.68511	0.00425	0.00488	0.6587	0.21467	0.9	0.45998	0.87187
458.085	0.65668	0.00407	0.00454	0.63299	0.21684	0.9	0.46468	0.87197
458.673	0.62847	0.00425	0.00464	0.60289	0.21902	0.9	0.46938	0.87381
459.262	0.59996	0.00395	0.0046	0.57463	0.2212	0.9	0.4741	0.87566
459.85	0.56611	0.00402	0.00447	0.54268	0.22338	0.9	0.4788	0.8775
460.438	0.5368	0.00429	0.00476	0.51494	0.22556	0.9	0.4835	0.87934
461.026	0.50725	0.00398	0.00412	0.48733	0.22774	0.9	0.48821	0.88118
461.614	0.4789	0.00394	0.00465	0.4588	0.22991	0.9	0.49291	0.88303
462.202	0.45437	0.00428	0.00477	0.43579	0.23209	0.9	0.49762	0.88557
462.789	0.43165	0.00392	0.00453	0.41332	0.23427	0.9	0.50231	0.89644
463.377	0.41738	0.00425	0.00495	0.39862	0.23644	0.9	0.50702	0.90733
463.965	0.40056	0.00388	0.00466	0.38568	0.23862	0.9	0.51172	0.91821
464.553	0.38686	0.00402	0.00494	0.37295	0.2408	0.9	0.51642	0.9291
465.141	0.37465	0.00384	0.00471	0.36096	0.24298	0.9	0.52113	0.93777
465.728	0.36688	0.00379	0.00494	0.35282	0.24515	0.9	0.52582	0.94613
466.316	0.35999	0.0042	0.00535	0.34365	0.24756	0.9	0.53053	0.9545
466.904	0.34829	0.00412	0.00541	0.33527	0.25005	0.9	0.53523	0.96287
467.491	0.33712	0.00384	0.00556	0.32176	0.25254	0.9	0.53993	0.97073
468.079	0.32508	0.00387	0.00572	0.31038	0.25503	0.9	0.54463	0.97502
468.667	0.3086	0.00385	0.00613	0.29673	0.25752	0.9	0.54934	0.9793
469.254	0.29289	0.00405	0.00663	0.28024	0.26001	0.9	0.55403	0.98358
469.842	0.27627	0.0043	0.00711	0.26302	0.2625	0.9	0.55874	0.98787
470.429	0.25885	0.00391	0.00743	0.24379	0.26498	0.90215	0.56343	0.99214
471.017	0.2403	0.00407	0.00781	0.2263	0.26747	0.90509	0.56814	0.99643
471.604	0.22312	0.00446	0.00873	0.21187	0.26996	0.90802	0.57283	1.00071
472.191	0.20895	0.00371	0.00869	0.19602	0.27244	0.91096	0.57753	1.00121
472.779	0.19475	0.00386	0.00988	0.18275	0.27493	0.9139	0.58223	0.99829
473.366	0.18599	0.0042	0.01081	0.17111	0.27742	0.91683	0.58693	0.99538
473.953	0.17629	0.00416	0.01143	0.16221	0.2799	0.91977	0.59162	0.99247
474.541	0.16891	0.00486	0.01297	0.15234	0.28239	0.92271	0.59633	0.98955
475.128	0.16198	0.00495	0.01421	0.14469	0.28488	0.92564	0.60154	0.98664
475.715	0.15567	0.00448	0.0152	0.13876	0.28737	0.92858	0.60858	0.98373
476.302	0.14928	0.00453	0.01601	0.13087	0.28985	0.93151	0.61562	0.98081
476.889	0.14441	0.00421	0.01697	0.12411	0.29234	0.93445	0.62267	0.97129
477.476	0.13903	0.00481	0.01927	0.118	0.29482	0.93738	0.62971	0.96154
478.063	0.13371	0.00462	0.01985	0.11219	0.29731	0.94032	0.63676	0.95179
478.65	0.12708	0.00433	0.02068	0.10364	0.2998	0.94325	0.6438	0.94215
479.237	0.12231	0.0046	0.02188	0.09707	0.30228	0.94619	0.65084	0.9329
479.824	0.11625	0.00502	0.02328	0.09176	0.30477	0.94912	0.65789	0.92364
480.411	0.11128	0.00458	0.02342	0.08611	0.30725	0.95206	0.66493	0.91439
480.998	0.10599	0.00486	0.02439	0.08168	0.30974	0.95499	0.67198	0.90513
481.585	0.10457	0.00458	0.02533	0.07768	0.31222	0.95793	0.67902	0.89254
482.172	0.10037	0.00476	0.02636	0.07336	0.31518	0.96086	0.68606	0.87967
482.758	0.0989	0.00423	0.02714	0.0696	0.31867	0.96379	0.6931	0.86681
483.345	0.09685	0.00479	0.02879	0.06714	0.32217	0.96673	0.70014	0.85394
483.932	0.09564	0.00405	0.02955	0.06476	0.32567	0.96966	0.70718	0.84103
484.519	0.09587	0.00451	0.03103	0.06391	0.32917	0.9726	0.71423	0.82806
485.105	0.09503	0.00539	0.03266	0.06163	0.33267	0.97553	0.72126	0.8151
485.692	0.09353	0.00521	0.03403	0.06	0.33616	0.97846	0.7283	0.80213
486.279	0.09108	0.00449	0.03372	0.05666	0.33966	0.9814	0.73535	0.78722
486.865	0.08903	0.00482	0.03464	0.05406	0.34316	0.98433	0.74238	0.77233
487.452	0.08624	0.00445	0.03341	0.05152	0.34666	0.98726	0.74942	0.75747
488.038	0.0836	0.00465	0.03424	0.04887	0.35015	0.99019	0.75646	0.7429
488.625	0.07973	0.00452	0.03433	0.04656	0.35365	0.99313	0.7635	0.7283
489.211	0.07724	0.00444	0.03342	0.04369	0.35714	0.99606	0.77053	0.71049
489.797	0.07377	0.00448	0.03306	0.04161	0.36063	0.99899	0.77756	0.69208
490.384	0.07073	0.00418	0.03278	0.03885	0.36413	0.99808	0.78461	0.67364
490.97	0.06975	0.00501	0.0328	0.03772	0.36763	0.99515	0.79164	0.65871
491.556	0.06891	0.00434	0.03268	0.03566	0.37112	0.99222	0.79867	0.64399
492.143	0.06685	0.00414	0.0325	0.03438	0.37462	0.98929	0.80572	0.62925
492.729	0.06646	0.00465	0.03338	0.03449	0.37811	0.98636	0.81275	0.61454
493.315	0.0656	0.0043	0.03413	0.03321	0.38161	0.98343	0.81978	0.59903
493.901	0.06621	0.00429	0.03415	0.03257	0.3851	0.9805	0.82681	0.58335
494.487	0.06635	0.00403	0.03482	0.03205	0.38859	0.97757	0.83384	0.56766
495.073	0.06777	0.00474	0.03665	0.03236	0.39208	0.97464	0.84088	0.55118
495.659	0.06756	0.00381	0.03642	0.0312	0.39558	0.97171	0.84791	0.5347
496.245	0.06729	0.00378	0.03681	0.03075	0.39905	0.96878	0.85494	0.51841
496.831	0.06863	0.0045	0.03794	0.03092	0.4024	0.96585	0.86197	0.50292
497.417	0.0687	0.00452	0.03986	0.03066	0.40575	0.96292	0.869	0.48744
498.003	0.06911	0.00423	0.03971	0.0303	0.40911	0.95999	0.87604	0.47202
498.589	0.06941	0.0044	0.04148	0.03021	0.41246	0.95706	0.88307	0.45672
499.175	0.07197	0.00421	0.04178	0.02967	0.41581	0.95413	0.8901	0.44141
499.761	0.07394	0.00451	0.04366	0.03037	0.41916	0.9512	0.89713	0.42611
500.347	0.07661	0.00432	0.04623	0.03106	0.42252	0.9448	0.90139	0.4112
500.932	0.0794	0.00451	0.04845	0.03199	0.42587	0.93602	0.90373	0.39846
501.518	0.08264	0.00427	0.05094	0.03225	0.42922	0.92723	0.90607	0.38569
502.104	0.08754	0.00485	0.05389	0.03405	0.43257	0.91844	0.90842	0.37293
502.689	0.0913	0.00457	0.05634	0.03496	0.43592	0.90966	0.91076	0.36019
503.275	0.09559	0.00501	0.05986	0.03645	0.43927	0.90088	0.9131	0.34729
503.861	0.09998	0.00482	0.06286	0.03728	0.44263	0.89209	0.91544	0.33438
504.446	0.10503	0.00501	0.0668	0.03867	0.44597	0.88331	0.91778	0.32164
505.032	0.10773	0.00484	0.0691	0.03894	0.44933	0.87452	0.92013	0.31017
505.617	0.11236	0.00478	0.07276	0.03959	0.45267	0.86574	0.92247	0.29872
506.203	0.11557	0.00462	0.07569	0.03986	0.45603	0.85696	0.92481	0.28724
506.788	0.12031	0.00489	0.07983	0.0411	0.45937	0.84818	0.92715	0.27573
507.373	0.12382	0.00463	0.08323	0.04059	0.46272	0.83941	0.92949	0.26421
507.959	0.12995	0.00521	0.08863	0.04231	0.46607	0.83062	0.93184	0.25267
508.544	0.13649	0.00504	0.09354	0.04289	0.46942	0.82184	0.93418	0.24241
509.129	0.1446	0.0051	0.09965	0.04396	0.47277	0.81306	0.93652	0.23337
509.715	0.15138	0.00542	0.1066	0.04583	0.47612	0.80428	0.93886	0.22432
510.3	0.16139	0.00523	0.11401	0.04746	0.47947	0.794	0.9412	0.21528
510.885	0.17162	0.00569	0.12265	0.04936	0.48282	0.7823	0.94354	0.20624
511.47	0.18189	0.00508	0.13095	0.05053	0.48616	0.7706	0.94588	0.1991
512.055	0.19317	0.00567	0.13981	0.05312	0.48951	0.7589	0.94822	0.19402
512.64	0.20295	0.00534	0.14844	0.05353	0.49286	0.7472	0.95056	0.18895
513.225	0.21243	0.0054	0.15507	0.05454	0.49621	0.7355	0.9529	0.18388
513.81	0.21786	0.00567	0.16225	0.05591	0.49955	0.7238	0.95524	0.1788
514.395	0.22584	0.00551	0.16814	0.05543	0.50361	0.7121	0.95758	0.17373
514.98	0.23148	0.00547	0.17557	0.05623	0.50788	0.7004	0.95992	0.16866
515.565	0.23872	0.00568	0.1815	0.05587	0.51214	0.6887	0.96226	0.16358
516.15	0.24203	0.0055	0.18581	0.05568	0.51641	0.677	0.9646	0.15851
516.735	0.24874	0.0054	0.19317	0.05568	0.52068	0.6653	0.96694	0.15384
517.32	0.25796	0.00604	0.20159	0.05564	0.52495	0.6536	0.96928	0.14928
517.904	0.26455	0.00543	0.20949	0.05578	0.52921	0.64192	0.97162	0.14472
518.489	0.27379	0.00593	0.21838	0.05629	0.53348	0.63022	0.97396	0.14015
519.074	0.28576	0.00573	0.22904	0.05623	0.53775	0.61852	0.9763	0.13559
519.659	0.29555	0.0056	0.23948	0.05598	0.54202	0.60682	0.97864	0.13102
520.243	0.30317	0.00579	0.2482	0.05594	0.54628	0.59757	0.98097	0.12646
520.828	0.31225	0.00602	0.25659	0.05526	0.55055	0.59172	0.98331	0.1219
521.412	0.31943	0.00545	0.26409	0.05439	0.55481	0.58588	0.98565	0.11745
521.997	0.32494	0.00587	0.27003	0.0535	0.55908	0.58003	0.98799	0.11304
522.581	0.32857	0.00534	0.27519	0.05212	0.56334	0.57419	0.99032	0.10863
523.166	0.33073	0.00574	0.28002	0.05093	0.56761	0.56834	0.99266	0.10422
523.75	0.33275	0.00605	0.28354	0.04984	0.57187	0.5625	0.995	0.09981
524.335	0.33306	0.00562	0.28568	0.04795	0.57613	0.55665	0.99734	0.0954
524.919	0.33752	0.00531	0.28828	0.0477	0.5804	0.55081	0.99968	0.09099
525.503	0.3396	0.00582	0.29317	0.04725	0.58466	0.54497	0.99195	0.08658
526.088	0.34534	0.00613	0.29689	0.04626	0.58893	0.53912	0.98259	0.08217
526.672	0.35049	0.00589	0.30632	0.04579	0.59319	0.53328	0.97325	0.07861
527.256	0.35867	0.0054	0.31264	0.0449	0.59745	0.52744	0.9639	0.07536
527.84	0.36738	0.00544	0.32462	0.04404	0.60171	0.5216	0.95456	0.0721
528.425	0.37781	0.00638	0.33315	0.04525	0.60598	0.51575	0.9452	0.06884
529.009	0.38284	0.00614	0.33974	0.044	0.61024	0.50991	0.93586	0.06559
529.593	0.38782	0.00617	0.34521	0.04247	0.61606	0.50407	0.92651	0.06233
530.177	0.38659	0.00568	0.34515	0.04064	0.6221	0.49823	0.91717	0.05907
530.761	0.38549	0.00586	0.34569	0.03914	0.62814	0.49239	0.90782	0.05582
531.345	0.3854	0.00584	0.34712	0.03781	0.63418	0.48655	0.89848	0.05256
531.929	0.37941	0.00556	0.34383	0.03649	0.64022	0.48071	0.88914	0.04998
532.513	0.37744	0.00604	0.34479	0.0349	0.64626	0.47487	0.87979	0.04766
533.097	0.37657	0.00583	0.34286	0.03338	0.6523	0.46903	0.87045	0.04534
533.68	0.37728	0.00592	0.34644	0.03268	0.65833	0.4632	0.86112	0.04303
534.264	0.38087	0.00623	0.3513	0.03196	0.66437	0.45736	0.85178	0.04071
534.848	0.38373	0.00609	0.35467	0.03101	0.67041	0.45152	0.84243	0.03839
535.432	0.38843	0.00625	0.35917	0.03027	0.67645	0.44568	0.83309	0.03608
536.015	0.39427	0.00596	0.36497	0.02953	0.68248	0.43985	0.82376	0.03376
536.599	0.40053	0.00619	0.37091	0.0291	0.68852	0.43401	0.81442	0.03144
537.183	0.40219	0.00637	0.37722	0.02818	0.69456	0.42817	0.80507	0.02913
537.766	0.40772	0.00678	0.38133	0.02761	0.70059	0.42234	0.79574	0.02712
538.35	0.40546	0.00674	0.38039	0.02681	0.70663	0.4165	0.7864	0.02598
538.933	0.40619	0.00659	0.38142	0.02551	0.71266	0.41067	0.77707	0.02485
539.517	0.40241	0.00663	0.38031	0.02393	0.7187	0.40483	0.76773	0.02371
540.1	0.39942	0.00599	0.37792	0.02262	0.72473	0.398	0.7584	0.02258
540.684	0.3967	0.00673	0.37602	0.02186	0.73077	0.38632	0.74906	0.02144
541.267	0.39517	0.0067	0.37383	0.02107	0.7368	0.37466	0.73973	0.02031
541.851	0.39012	0.00641	0.37135	0.01978	0.74284	0.36298	0.73038	0.01917
542.434	0.38946	0.00648	0.37094	0.01867	0.74887	0.35132	0.72106	0.01804
543.017	0.38603	0.00691	0.36965	0.01812	0.7549	0.33966	0.71173	0.0169
543.601	0.38836	0.00651	0.37338	0.01697	0.76094	0.32798	0.70238	0.01577
544.184	0.39206	0.00669	0.37783	0.01676	0.76697	0.31632	0.69306	0.01479
544.767	0.39195	0.0063	0.37612	0.01539	0.773	0.30466	0.68373	0.01385
545.35	0.38894	0.007	0.37441	0.01532	0.77796	0.293	0.6744	0.01291
545.933	0.38543	0.00647	0.37153	0.01427	0.78143	0.28134	0.66507	0.01198
546.516	0.37838	0.00656	0.36652	0.01322	0.78491	0.26968	0.65574	0.01104
547.099	0.37062	0.00654	0.35741	0.01247	0.78838	0.25802	0.64642	0.0101
547.682	0.36308	0.00641	0.35206	0.01195	0.79186	0.24636	0.63709	0.00916
548.265	0.35018	0.00595	0.34145	0.01081	0.79533	0.2347	0.62776	0.00823
548.848	0.34059	0.00628	0.33313	0.01033	0.79881	0.22304	0.61843	0.00729
549.431	0.33413	0.00675	0.32389	0.00997	0.80228	0.21138	0.6091	0.00635
550.014	0.3233	0.00639	0.31614	0.00929	0.80576	0.19972	0.59978	0.00565
550.597	0.32147	0.00703	0.31431	0.00945	0.80923	0.18806	0.59045	0.0055
551.18	0.31719	0.00584	0.30804	0.0083	0.81271	0.1764	0.58112	0.00535
551.762	0.31381	0.00656	0.30551	0.00858	0.81618	0.16476	0.57181	0.0052
552.345	0.30903	0.00621	0.30475	0.00756	0.81965	0.1531	0.56248	0.00504
552.928	0.30621	0.00589	0.30047	0.00742	0.82313	0.14144	0.55315	0.00489
553.511	0.29943	0.00603	0.29496	0.00696	0.8266	0.12978	0.54382	0.00474
554.093	0.29202	0.00555	0.28692	0.00619	0.83007	0.11814	0.53451	0.00459
554.676	0.28324	0.00629	0.27933	0.00688	0.83355	0.10648	0.52518	0.00444
555.258	0.27297	0.00548	0.27047	0.00586	0.83702	0.09484	0.51587	0.00428
555.841	0.26263	0.00558	0.25864	0.00569	0.84049	0.08318	0.50654	0.00413
556.423	0.25269	0.00553	0.24816	0.00576	0.84396	0.07154	0.49723	0.00319
557.006	0.24129	0.0051	0.23924	0.00507	0.84744	0.05988	0.4879	0.00226
557.588	0.23375	0.0056	0.23193	0.00519	0.85091	0.04824	0.47859	0.00132
558.171	0.22651	0.00516	0.22478	0.00493	0.85438	0.03658	0.46926	0.000381835
558.753	0.22153	0.00546	0.21898	0.00503	0.85785	0.02494	0.45995	0
559.335	0.21626	0.00521	0.2138	0.0049	0.86132	0.0133	0.45064	0
559.917	0.21213	0.00503	0.21042	0.00456	0.86411	0.00166	0.44133	0
560.5	0.20578	0.00522	0.20416	0.00461	0.86689	0	0.432	0
561.082	0.20047	0.00557	0.19941	0.00472	0.86966	0	0.42269	0
561.664	0.19563	0.00527	0.19143	0.00457	0.87243	0	0.41338	0
562.246	0.18966	0.00509	0.18632	0.00428	0.87521	0	0.40406	0
562.828	0.18168	0.005	0.1794	0.00417	0.87798	0	0.39475	0
563.41	0.17353	0.00513	0.17117	0.00422	0.88076	0	0.38544	0
563.992	0.16666	0.00557	0.16644	0.00465	0.88353	0	0.37613	0
564.574	0.16079	0.00486	0.15811	0.00391	0.8863	0	0.36682	0
565.156	0.15513	0.00468	0.15292	0.00373	0.88908	0	0.3575	0
565.738	0.14822	0.0046	0.14672	0.00364	0.89185	0	0.34819	0
566.32	0.14533	0.00486	0.14336	0.00392	0.89462	0	0.33888	0
566.902	0.13979	0.00473	0.13765	0.00371	0.8974	0	0.32957	0
567.484	0.13591	0.00463	0.13414	0.00333	0.90017	0	0.32026	0
568.066	0.13264	0.00509	0.13129	0.00409	0.90295	0	0.31094	0
568.647	0.12924	0.00513	0.1276	0.00372	0.90572	0	0.30165	0
569.229	0.12519	0.00523	0.12289	0.00376	0.90849	0	0.29234	0
569.811	0.11991	0.00497	0.1189	0.00349	0.91126	0	0.28302	0
570.392	0.11477	0.00468	0.11344	0.00337	0.91403	0	0.27373	0
570.974	0.10964	0.0049	0.10796	0.00374	0.91681	0	0.26442	0
571.556	0.1042	0.00505	0.10298	0.00376	0.91958	0	0.2551	0
572.137	0.09878	0.00487	0.09621	0.00332	0.92235	0	0.24581	0
572.719	0.09504	0.00513	0.09187	0.00345	0.92512	0	0.2365	0
573.3	0.09125	0.00534	0.08932	0.00347	0.92789	0	0.2272	0
573.881	0.08719	0.00544	0.08549	0.00323	0.93066	0	0.2179	0
574.463	0.08346	0.00513	0.08169	0.00305	0.93343	0	0.20859	0
575.044	0.08116	0.00529	0.07819	0.00308	0.9362	0	0.19982	0
575.625	0.07772	0.0053	0.0755	0.00293	0.93897	0	0.1975	0
576.207	0.07555	0.00573	0.07245	0.00328	0.94175	0	0.19517	0
576.788	0.07315	0.00612	0.06951	0.00324	0.94357	0	0.19285	0
577.369	0.07018	0.0063	0.06689	0.00341	0.9453	0	0.19052	0
577.95	0.06738	0.00664	0.06435	0.0034	0.94703	0	0.1882	0
578.532	0.06489	0.00681	0.06142	0.00335	0.94876	0	0.18587	0
579.113	0.06156	0.00719	0.05781	0.00316	0.95048	0	0.18355	0
579.694	0.05897	0.00712	0.05451	0.00284	0.95221	0	0.18122	0
580.275	0.05705	0.0074	0.05199	0.00269	0.95394	0	0.1789	0
580.856	0.05459	0.00794	0.04978	0.00299	0.95567	0	0.17658	0
581.437	0.05333	0.00799	0.04805	0.00289	0.95739	0	0.17425	0
582.018	0.05221	0.00929	0.04623	0.00323	0.95912	0	0.17193	0
582.598	0.05134	0.01023	0.04452	0.00393	0.96085	0	0.16961	0
583.179	0.04967	0.01087	0.04226	0.00323	0.96257	0	0.16728	0
583.76	0.04975	0.01192	0.0412	0.00342	0.9643	0	0.16496	0
584.341	0.04924	0.01243	0.03971	0.00317	0.96603	0	0.16264	0
584.922	0.0484	0.01356	0.03827	0.00321	0.96776	0	0.16031	0
585.502	0.04851	0.01508	0.03619	0.00335	0.96948	0	0.15799	0
586.083	0.04737	0.01561	0.03479	0.00306	0.97121	0	0.15567	0
586.664	0.04773	0.01749	0.03292	0.00345	0.97294	0	0.15334	0
587.244	0.04624	0.01773	0.03111	0.0032	0.97466	0	0.15102	0
587.825	0.04629	0.01982	0.03016	0.00373	0.97639	0	0.1487	0
588.405	0.04509	0.01985	0.02741	0.00341	0.97811	0	0.14638	0
588.986	0.04424	0.02133	0.02555	0.00316	0.97984	0	0.14406	0
589.566	0.04444	0.02305	0.02447	0.00345	0.98156	0	0.14174	0
590.147	0.04436	0.02424	0.02352	0.00344	0.98329	0	0.13941	0
590.727	0.04515	0.02537	0.02219	0.00316	0.98282	0	0.13709	0
591.307	0.04547	0.02735	0.02146	0.00329	0.9788	0	0.13477	0
591.888	0.04657	0.02874	0.01999	0.00326	0.97478	0	0.13245	0
592.468	0.04628	0.03065	0.01906	0.00327	0.97077	0	0.13013	0
593.048	0.04776	0.03284	0.0192	0.00408	0.96676	0	0.12781	0
593.628	0.04671	0.03268	0.01665	0.00284	0.96274	0	0.12549	0
594.209	0.04678	0.03369	0.0156	0.00305	0.95872	0	0.12316	0
594.789	0.04823	0.0352	0.0156	0.00355	0.95471	0	0.12084	0
595.369	0.04895	0.03698	0.01446	0.00319	0.9507	0	0.11852	0
595.949	0.05029	0.03932	0.01338	0.00256	0.94669	0	0.1162	0
596.529	0.05319	0.04283	0.01341	0.00269	0.94267	0	0.11388	0
597.109	0.05908	0.04809	0.01388	0.00292	0.93866	0	0.11156	0
597.689	0.06293	0.05311	0.01365	0.00304	0.93465	0	0.10924	0
598.269	0.0649	0.05478	0.01345	0.0032	0.93063	0	0.10692	0
598.849	0.06389	0.05421	0.01184	0.00306	0.92662	0	0.1046	0
599.428	0.06271	0.05465	0.01092	0.00319	0.92261	0	0.10229	0
600.008	0.06221	0.05409	0.01048	0.00283	0.9186	0	0.09997	0
600.588	0.06164	0.05519	0.00986	0.00334	0.91459	0	0.09765	0
601.168	0.06339	0.05597	0.0097	0.00327	0.91058	0	0.09533	0
601.747	0.06345	0.05689	0.0091	0.00309	0.90657	0	0.09301	0
602.327	0.06456	0.05825	0.00819	0.00286	0.90256	0	0.09069	0
602.907	0.06636	0.06048	0.00827	0.00326	0.89854	0	0.08837	0
603.486	0.0672	0.06265	0.00798	0.00314	0.89454	0	0.08606	0
604.066	0.0681	0.06298	0.00706	0.00292	0.89052	0	0.08374	0
604.645	0.06932	0.06498	0.00745	0.00303	0.88652	0	0.08142	0
605.225	0.07189	0.06722	0.00753	0.00353	0.88251	0	0.0791	0
605.804	0.07566	0.07249	0.00678	0.00309	0.8785	0	0.07678	0
606.383	0.09045	0.08553	0.0071	0.00325	0.87449	0	0.07447	0
606.963	0.12391	0.11609	0.00807	0.00317	0.87013	0	0.07215	0
607.542	0.17954	0.17192	0.01005	0.00358	0.86567	0	0.06983	0
608.121	0.2315	0.22058	0.01093	0.003	0.8612	0	0.06752	0
608.701	0.25073	0.23956	0.0114	0.00348	0.85673	0	0.0652	0
609.28	0.2292	0.22049	0.01045	0.00369	0.85226	0	0.06288	0
609.859	0.18083	0.17579	0.00792	0.00286	0.84779	0	0.06056	0
610.438	0.15134	0.14593	0.00717	0.00361	0.84332	0	0.05825	0
611.017	0.17222	0.1664	0.00694	0.00328	0.83886	0	0.05593	0
611.596	0.25358	0.2476	0.00787	0.00317	0.83439	0	0.05362	0
612.175	0.38704	0.37639	0.01017	0.00381	0.82992	0	0.0513	0
612.754	0.5014	0.49042	0.01166	0.00368	0.82545	0	0.04898	0
613.333	0.54207	0.53063	0.0117	0.00394	0.82099	0	0.04667	0
613.912	0.49145	0.48138	0.01044	0.0037	0.81652	0	0.04435	0
614.491	0.37852	0.37058	0.00804	0.00304	0.81205	0	0.04204	0
615.07	0.26727	0.26272	0.00618	0.00318	0.80758	0	0.03972	0
615.649	0.19184	0.18971	0.00508	0.00296	0.80312	0	0.0374	0
616.227	0.15146	0.14914	0.00436	0.00282	0.79866	0	0.03509	0
616.806	0.13405	0.131	0.00448	0.003	0.79419	0	0.03278	0
617.385	0.12809	0.12639	0.00388	0.00307	0.78972	0	0.03046	0
617.964	0.12959	0.12668	0.00429	0.00298	0.78526	0	0.02814	0
618.542	0.13075	0.12963	0.00387	0.00282	0.7808	0	0.02583	0
619.121	0.13191	0.13041	0.00444	0.00332	0.77633	0	0.02352	0
619.699	0.13044	0.12867	0.00459	0.00355	0.77187	0	0.0212	0
620.278	0.12475	0.12264	0.00355	0.00298	0.7674	0	0.01889	0
620.856	0.11859	0.11784	0.00403	0.00323	0.76294	0	0.01658	0
621.435	0.11505	0.11447	0.0038	0.00306	0.75848	0	0.01426	0
622.013	0.11571	0.11456	0.00353	0.00311	0.75402	0	0.01195	0
622.591	0.11805	0.11664	0.00337	0.00298	0.74923	0	0.00964	0
623.17	0.12427	0.12171	0.00347	0.00269	0.73994	0	0.00732	0
623.748	0.13264	0.12953	0.00363	0.00307	0.73067	0	0.00501	0
624.326	0.13748	0.136	0.00348	0.00302	0.7214	0	0.0027	0
624.905	0.14165	0.13936	0.00388	0.00314	0.71211	0	0.00038	0
625.483	0.14436	0.14309	0.00348	0.00324	0.70284	0	0	0
626.061	0.1474	0.14668	0.00332	0.00285	0.69357	0	0	0
626.639	0.15456	0.15352	0.00361	0.0031	0.68429	0	0	0
627.217	0.17038	0.16881	0.00376	0.00342	0.67502	0	0	0
627.795	0.21481	0.21083	0.00364	0.00343	0.66575	0	0	0
628.373	0.3141	0.3092	0.00366	0.00347	0.65648	0	0	0
628.951	0.50759	0.50154	0.00398	0.00352	0.64721	0	0	0
629.529	0.78823	0.78227	0.00462	0.00397	0.63793	0	0	0
630.107	1	0.99998	0.00564	0.00433	0.62866	0	0	0
630.685	1	0.99998	0.00581	0.00517	0.61939	0	0	0
631.262	1	0.99998	0.00534	0.00441	0.61013	0	0	0
631.84	0.80336	0.80008	0.00455	0.00432	0.60086	0	0	0
632.418	0.56097	0.55993	0.00382	0.0035	0.59159	0	0	0
632.995	0.44719	0.4467	0.00367	0.00326	0.58233	0	0	0
633.573	0.4975	0.49561	0.00377	0.00345	0.57306	0	0	0
634.151	0.64244	0.63664	0.00428	0.00414	0.56379	0	0	0
634.728	0.73852	0.73653	0.00453	0.00422	0.55453	0	0	0
635.306	0.71364	0.71248	0.00396	0.00376	0.54526	0	0	0
635.883	0.56947	0.57104	0.00418	0.00401	0.536	0	0	0
636.461	0.37088	0.37157	0.00406	0.00375	0.52673	0	0	0
637.038	0.22606	0.22403	0.00434	0.00414	0.51748	0	0	0
637.616	0.14134	0.14105	0.00336	0.00338	0.5082	0	0	0
638.193	0.09905	0.09789	0.00292	0.00275	0.49952	0	0	0
638.77	0.07487	0.07513	0.00277	0.00281	0.49091	0	0	0
639.348	0.06066	0.06174	0.0034	0.00327	0.48229	0	0	0
639.925	0.05212	0.0518	0.00255	0.00257	0.47368	0	0	0
640.502	0.04698	0.04614	0.00294	0.00268	0.46508	0	0	0
641.079	0.04396	0.04285	0.00313	0.00312	0.45647	0	0	0
641.656	0.04073	0.04016	0.0027	0.00263	0.44786	0	0	0
642.233	0.04003	0.03922	0.0031	0.00303	0.43925	0	0	0
642.81	0.03924	0.03942	0.00277	0.00277	0.43065	0	0	0
643.387	0.03971	0.03982	0.00281	0.00248	0.42204	0	0	0
643.964	0.04254	0.04259	0.00306	0.00301	0.41343	0	0	0
644.541	0.04815	0.04717	0.00297	0.00269	0.40483	0	0	0
645.118	0.06247	0.06221	0.00294	0.00307	0.39622	0	0	0
645.695	0.09572	0.09465	0.00261	0.00256	0.38761	0	0	0
646.272	0.14863	0.14838	0.00312	0.00306	0.379	0	0	0
646.849	0.19999	0.19784	0.00409	0.00429	0.3704	0	0	0
647.425	0.21811	0.2167	0.00356	0.00343	0.36181	0	0	0
648.002	0.19664	0.1967	0.00299	0.00313	0.3532	0	0	0
648.579	0.14587	0.14704	0.0032	0.00337	0.34459	0	0	0
649.155	0.0974	0.09766	0.00312	0.00323	0.336	0	0	0
649.732	0.06775	0.06677	0.00295	0.00328	0.32739	0	0	0
650.308	0.05506	0.05472	0.00298	0.00293	0.3188	0	0	0
650.885	0.05206	0.05147	0.00274	0.00289	0.31019	0	0	0
651.461	0.05249	0.05189	0.00266	0.00259	0.3016	0	0	0
652.038	0.05262	0.05188	0.00347	0.00322	0.29299	0	0	0
652.614	0.04882	0.04778	0.00275	0.0025	0.2844	0	0	0
653.191	0.04335	0.04286	0.00245	0.0025	0.27788	0	0	0
653.767	0.03788	0.03761	0.00281	0.0028	0.27252	0	0	0
654.343	0.03465	0.03397	0.00286	0.003	0.26716	0	0	0
654.919	0.03223	0.03182	0.00292	0.00306	0.26179	0	0	0
655.496	0.03077	0.03045	0.00274	0.00257	0.25642	0	0	0
656.072	0.03014	0.02953	0.00285	0.00301	0.25106	0	0	0
656.648	0.02823	0.0277	0.00283	0.00273	0.2457	0	0	0
657.224	0.02553	0.02557	0.00281	0.00283	0.24034	0	0	0
657.8	0.02368	0.02276	0.00291	0.0028	0.23498	0	0	0
658.376	0.02178	0.02083	0.00248	0.00253	0.22961	0	0	0
658.952	0.02135	0.02109	0.00294	0.00284	0.22425	0	0	0
659.528	0.02188	0.02131	0.00259	0.00256	0.21889	0	0	0
660.104	0.02249	0.02221	0.00287	0.00297	0.21353	0	0	0
660.68	0.02186	0.0206	0.0031	0.00297	0.20817	0	0	0
661.256	0.01911	0.01918	0.00272	0.00288	0.2028	0	0	0
661.831	0.01678	0.01637	0.00278	0.00266	0.19745	0	0	0
662.407	0.01487	0.01478	0.00261	0.00252	0.19209	0	0	0
662.983	0.01391	0.01326	0.00282	0.00272	0.18673	0	0	0
663.559	0.01332	0.01327	0.00278	0.00292	0.18137	0	0	0
664.134	0.01267	0.01263	0.00262	0.00256	0.17601	0	0	0
664.71	0.01318	0.01275	0.00306	0.00306	0.17065	0	0	0
665.285	0.01262	0.01188	0.00235	0.00248	0.1653	0	0	0
665.861	0.01301	0.01246	0.00294	0.00265	0.15994	0	0	0
666.436	0.01303	0.01275	0.00274	0.00256	0.15458	0	0	0
667.012	0.01338	0.01308	0.00297	0.00286	0.14922	0	0	0
667.587	0.01389	0.01368	0.00291	0.00273	0.14387	0	0	0
668.163	0.01518	0.01496	0.00259	0.0025	0.13851	0	0	0
668.738	0.01713	0.01669	0.0024	0.00266	0.13315	0	0	0
669.313	0.01906	0.01926	0.00291	0.00281	0.12966	0	0	0
669.888	0.0191	0.01889	0.00207	0.00201	0.12658	0	0	0
670.464	0.0191	0.01884	0.00255	0.00259	0.1235	0	0	0
671.039	0.01738	0.01742	0.00239	0.00232	0.12042	0	0	0
671.614	0.01586	0.01565	0.003	0.00291	0.11734	0	0	0
672.189	0.01442	0.01384	0.00279	0.0026	0.11426	0	0	0
672.764	0.01367	0.01347	0.00275	0.00277	0.11118	0	0	0
673.339	0.01237	0.01245	0.00249	0.0023	0.10809	0	0	0
673.914	0.01188	0.01162	0.00254	0.00255	0.10501	0	0	0
674.489	0.01093	0.01088	0.00251	0.00248	0.10193	0	0	0
675.064	0.01046	0.01032	0.00259	0.00243	0.09885	0	0	0
675.639	0.01009	0.01	0.00269	0.00288	0.09577	0	0	0
676.214	0.00951	0.00929	0.00274	0.00261	0.09269	0	0	0
676.788	0.00965	0.00933	0.00294	0.00291	0.08962	0	0	0
677.363	0.00947	0.00887	0.00281	0.00271	0.08654	0	0	0
677.938	0.00889	0.00869	0.00235	0.00255	0.08346	0	0	0
678.512	0.00814	0.00774	0.00217	0.00192	0.08038	0	0	0
679.087	0.00872	0.00824	0.00295	0.00283	0.0773	0	0	0
679.662	0.00837	0.00832	0.00278	0.00282	0.07422	0	0	0
680.236	0.00853	0.00784	0.00274	0.0027	0.07115	0	0	0
680.811	0.00788	0.00757	0.00264	0.00256	0.06807	0	0	0
681.385	0.00788	0.00737	0.00266	0.00265	0.06499	0	0	0
681.96	0.00753	0.00699	0.00239	0.00232	0.06191	0	0	0
682.534	0.00755	0.0073	0.00277	0.00251	0.05884	0	0	0
683.108	0.00774	0.00735	0.00269	0.00264	0.05577	0	0	0
683.683	0.00781	0.00759	0.00291	0.00284	0.05269	0	0	0
684.257	0.00759	0.00742	0.00269	0.00264	0.04961	0	0	0
684.831	0.00711	0.00705	0.00234	0.00212	0.04654	0	0	0
685.405	0.0074	0.00723	0.00261	0.00252	0.04346	0	0	0
685.979	0.00721	0.00691	0.00252	0.00241	0.04039	0	0	0
686.554	0.00718	0.00699	0.00254	0.0025	0.03731	0	0	0
687.128	0.00708	0.00672	0.00252	0.00234	0.03423	0	0	0
687.702	0.00729	0.00684	0.00271	0.00278	0.03116	0	0	0
688.276	0.00742	0.00709	0.00294	0.00277	0.02808	0	0	0
688.85	0.00668	0.0066	0.00254	0.00268	0.02501	0	0	0
689.424	0.00654	0.00679	0.00262	0.00259	0.02193	0	0	0
689.997	0.00667	0.00667	0.00262	0.00253	0.01886	0	0	0
690.571	0.0066	0.00634	0.00263	0.00246	0.01579	0	0	0
691.145	0.0063	0.00612	0.00255	0.00236	0.01271	0	0	0
691.719	0.0069	0.00636	0.00303	0.00289	0.00964	0	0	0
692.293	0.0065	0.0061	0.00282	0.00257	0.00656	0	0	0
692.866	0.00645	0.0061	0.00259	0.00265	0.00349	0	0	0
693.44	0.00638	0.00619	0.00272	0.00274	0.000419967	0	0	0
694.014	0.00626	0.00612	0.00285	0.00265	-0.00265	0	0	0
694.587	0.00635	0.00581	0.00254	0.00237	-0.00572	0	0	0
695.161	0.00577	0.00546	0.00254	0.00222	-0.0088	0	0	0
695.734	0.00652	0.00578	0.00277	0.00268	-0.01187	0	0	0
696.308	0.00609	0.00581	0.00297	0.00286	-0.01494	0	0	0
696.881	0.00565	0.00573	0.00259	0.00236	-0.01801	0	0	0
697.454	0.00607	0.00575	0.003	0.003	-0.02108	0	0	0
698.028	0.00545	0.00512	0.00246	0.00243	-0.02416	0	0	0
698.601	0.00549	0.00538	0.00268	0.00239	-0.02723	0	0	0
699.174	0.00545	0.00508	0.0025	0.00232	-0.0303	0	0	0
699.747	0.0053	0.00509	0.0025	0.00223	-0.03336	0	0	0
700.321	0.00555	0.00534	0.00283	0.00257	-0.03644	0	0	0
700.894	0.00573	0.00545	0.00294	0.00301	-0.03951	0	0	0
701.467	0.00588	0.00554	0.00304	0.00316	-0.04258	0	0	0

## Sheet: 2b
OK6 > CsChrimson	Red	Green	Blue	White
#	Normalised speed
1	0.94204	0.79646	0.67937	0.84106
2	0.85737	0.89747	1.30318	0.64506
3	0.89118	0.96757	0.74498	0.1443
4	0.24954	0.77621	0.6641	0.76692
5	0.98335	0.90733	1.07356	0.8168
6	0.82823	0.73583	1.02926	0.74599
7	0.9175	0.60256	0.94917	0.50282
8	0.18528	0.73425	1.23849	1.03055
9	0.73445	0.80758	0.81899	0.95521
10	0.73392	1.1394	0.85885	0.91189
11	0.54414	0.75752	1.17419	0.73043
p-value	0.00638	0.0027	0.54461	0.00494

## Sheet: 2c
OK6 > ChR2XXL	Red	Green	Blue	White
#	Normalised speed
1	2.11233	0.34286	0.28311	0.72776
2	1.22642	0.22345	0.74219	0.81077
3	1.7226	0.28655	0.9375	0.61872
4	1.12355	1.32558	1.01654	0.73684
5	0.98698	0.30332	0.49315	0.23907
6	0.84232	0.15565	0.36503	0.46433
7	0.28333	0.12905	0.87963	0.74468
8	1.08211	0.14241	1.40845	0.13741
9	0.77641	0.23045	0.9186	0.33538
10	2.17692	0.61993	0.29436	0.92608
11	0.39204	0.11778	0.63762	0.98941
p-value	0.4247	0.000117643	0.02654	0.001

## Sheet: 2d
OK6 > GtACR1	Red	Green	Blue	White
#	Normalised speed
1	0.59511	0.51081	0.17006	0.35683
2	0.14546	0.37588	0.17363	0.64531
3	1.48472	0.12964	0.26863	0.27724
4	0.31443	0.47474	0.1468	0.27537
5	0.78354	1.32044	0.75483	0.56204
6	1.24177	0.20848	0.41612	0.30828
7	0.70221	0.19509	0.432	0.72489
8	0.78335	0.17912	0.27079	0.41582
9	0.5427	0.5651	0.52398	0.89321
10	0.7834	0.11948	0.21938	0.21164
11	1.05209	0.52991	0.82316	0.65752
p-value	0.073	0.00104	5.48623e-06	1.74048e-05

## Sheet: 2e
OK6 > GtACR2	Red	Green	Blue	White
#	Normalised speed
1	0.96294	0.80116	0.82247	0.73222
2	0.41008	1.48453	1.41042	0.45837
3	0.81618	1.46965	0.79725	1.02307
4	0.89332	0.43193	0.85159	0.75503
5	1.2757	0.47122	0.51974	0.30884
6	0.78729	0.6626	0.36841	0.52611
7	1.32531	0.7337	0.96126	0.80933
8	1.11826	0.67316	1.07704	1.29699
9	0.96255	0.843	0.73691	0.94491
10	1.55509	0.7519	0.9823	0.70641
p-value	0.91928	0.17929	0.14182	0.02533

## Sheet: 2f
Control w1118	Red	Green	Blue	White
#	Normalised speed
1	1.62135	1.13395	0.65736	1.05226
2	0.81683	1.6737	0.97377	2.20885
3	0.33941	0.22471	0.73454	2.32011
4	1.41376	0.82018	0.52171	1.92356
5	1.60221	1.59942	0.97833	1.33897
6	0.51164	2.08025	1.74398	0.57809
7	0.48196	1.02017	0.89379	1.5667
8	0.94588	0.1264	1.14457	1.09779
9	1.5019	1.18446	0.8733	0.71659
10	0.85157	0.53073	1.39961	0.82264
p-value	0.95681	0.84891	0.94645	0.09835

## Sheet: 3c
G7 > CsChrimson	Red	Green	Blue	White
#	Normalised length
1	0.92627	0.97489	0.96312	0.82118
2	0.87784	0.98258	0.6508	0.83193
3	0.98142	0.97946	1.00318	0.86233
4	1.02269	0.83087	0.97955	0.98494
5	0.96454	0.83347	0.97532	0.74443
6	0.99707	0.98224	0.98101	0.95456
7	0.97529	0.96095	1.20352	0.79692
8	0.93961	0.92745	1.19401	0.97632
9	0.90023	0.7672	1.36364	0.86233
10	0.95594	0.86103	1.05823	0.94132
p-value	0.00943	0.00607	0.55115	0.00113

## Sheet: 3f
5-40 > CsChrimson	Red	Green	Blue	White
#	Normalised length
1	0.59897	0.93806	1.29372	0.70708
2	0.76725	0.69898	1.06739	0.65576
3	0.62897	0.71691	0.82558	0.60472
4	0.80152	0.91781	0.93275	0.68265
5	0.92665	0.85146	1.07371	0.85432
6	0.59208	0.74378	0.93656	0.80206
7	0.65384	0.81374	0.75867	0.16284
8	0.8038	0.71402	1.01767	0.81172
9	0.98821	0.62652	0.89159	0.82644
10	0.5959	0.86838	1.12696	0.87525
p-value	0.000260935	0.000121157	0.88244	0.001

## Sheet: 3i
ppk > CsChrimson
time (s)	% of rolling larvae
0.04	0
15.88	0
15.92	20
16.04	20
16.08	30
16.24	30
16.28	40
16.32	50
16.8	50
16.84	60
17.48	60
17.52	70
20.4	70
20.44	80
23.56	80
23.6	90
30.44	90
30.48	100
35.96	100
36	100
38.16	100
38.2	90
39.88	90
39.92	80
42.8	80
42.84	70
43.08	70
43.12	60
43.8	60
43.84	50
43.92	50
43.96	40
44.16	40
44.2	30
44.32	30
44.36	20
45.8	20
45.84	10
46.6	10
46.64	0
66.04	0
66.08	0
66.4	0
66.44	10
66.6	10
66.64	20
67.2	20
67.24	40
67.76	40
67.8	50
67.84	50
67.88	60
68.32	60
68.36	70
68.52	70
68.56	80
68.92	90
68.96	100
69.04	90
69.08	100
86.08	100
86.12	100
86.32	100
86.36	90
87.6	90
87.64	80
89.92	80
89.96	70
90.24	70
90.28	60
91.44	60
91.48	50
91.96	50
92	40
92.76	40
92.8	30
93.68	30
93.72	20
93.88	20
93.92	10
96.32	10
96.36	0
116.16	0
122.12	0
122.16	10
136.2	10
136.24	10
139.32	10
139.36	0
166.24	0
166.28	100
186.28	100
191.56	100
191.6	90
195.92	90
195.96	80
196.44	80
196.48	70
196.88	70
196.92	60
197.96	60
198	50
198.44	50
198.48	40
199.4	40
199.44	30
199.96	30
200	20
200.16	20
200.2	10
207.36	10
207.4	0
223.48	0

## Sheet: 4
ppk > CsChrimson	Normalised speed
Power density (μW/mm2)	0.24	0.41	0.88	1.26	1.62	1.8
1	1.16408	1.41888	2.76672	1.11746	3.39667	2.39701
2	1.49795	2.89615	1.0234	1.72593	1.91956	0.89778
3	0.81876	5.10724	2.56258	1.56564	2.12746	4.61816
4	1.32186	1.32151	1.04206	2.43845	2.19457	1.44568
5	1.31876	1.42512	1.0141	2.84548	2.05991	1.86104
6	0.62883	1.3171	1.53755	5.74101	2.85812	1.58572
7	0.94644	1.23454	1.04526	2.72072	6.70765	5.07946
8	1.25354	1.13736	1.03311	3.26817	2.93534	4.0176
9	1.19539	0.83351	1.27931	1.74544	1.46732	1.38797
10	4.49787	2.82657	2.91436	1.77851	2.71908	5.45635
p-value	0.21363	0.04695	0.03594	0.02553	0.00338	0.00756

[truncated: 15 more sheets: 5b-c, 5f, S1, S2, S3, S4a, S4b, S4c, S4d, S4e, S5, S6, S7, S8c, S8d]
